# Supplementary material for: ZEB1‐regulated inflammatory phenotype in breast cancer cells
Source: Mol Oncol. 2017 Jul 11;11(9):1241–62. doi: 10.1002/1878-0261.12098 (PMC5579340; doi:10.1002/1878-0261.12098)
Supplement: Supplementary file 3 — Table S2. A list of ZEB1‐bound inflammatory response genes. [file MOL2-11-1241-s003.xlsx]

## Sheet: Sheet1
Table S2. A list of ZEB1-bound inflammatory response genes. Expression values of each gene determined by RNA-seq of the MDA-231-D cells are shown in the second to fifth columns. ZEB1-binding positions are shown in the sixth to eighth columns.
gene symbol	siNC TGF-β- (FPKM)	siNC TGF-β+ (FPKM)	siZEB1/2-1 TGF-β- (FPKM)	siZEB1/2-1 TGF-β+ (FPKM)	chromosome	peak summit position	distance to TSS (bp)
ABI1	10.0648	8.17136	8.57218	10.8265	chr10	27149753	205
ACVR1B	6.98057	6.77165	6.46247	9.14775	chr12	52365151	19666
ADM	52.9592	17.4279	50.1659	18.174	chr11	10325611	-1030
ADM	52.9592	17.4279	50.1659	18.174	chr11	10373524	46883
ADORA2B	22.0106	15.4975	27.1659	16.959	chr17	15818284	-29946
ADORA2B	22.0106	15.4975	27.1659	16.959	chr17	15824183	-24047
ADORA2B	22.0106	15.4975	27.1659	16.959	chr17	15845409	-2821
ADORA2B	22.0106	15.4975	27.1659	16.959	chr17	15851401	3171
ADORA2B	22.0106	15.4975	27.1659	16.959	chr17	15857593	9363
ADORA2B	22.0106	15.4975	27.1659	16.959	chr17	15860912	12682
ADORA2B	22.0106	15.4975	27.1659	16.959	chr17	15867215	18985
ADORA2B	22.0106	15.4975	27.1659	16.959	chr17	15870356	22126
ADRM1	186.245	186.347	268.74	181.703	chr20	60894096	16070
ADRM1	186.245	186.347	268.74	181.703	chr20	60909316	31290
ADRM1	186.245	186.347	268.74	181.703	chr20	60925217	47191
AHR	12.5982	14.0263	12.9737	13.7794	chr7	17301131	-37144
AHR	12.5982	14.0263	12.9737	13.7794	chr7	17344717	6442
ATP2A2	75.0218	111.627	95.825	70.5809	chr12	110707695	-11336
ATP2A2	75.0218	111.627	95.825	70.5809	chr12	110718367	-664
ATP2C1	18.4574	21.4824	15.4241	16.9849	chr3	130644738	31305
AXL	191.773	151.349	318.009	264.471	chr19	41682139	-42968
AXL	191.773	151.349	318.009	264.471	chr19	41698912	-26195
AXL	191.773	151.349	318.009	264.471	chr19	41729595	4488
AXL	191.773	151.349	318.009	264.471	chr19	41731842	6735
AXL	191.773	151.349	318.009	264.471	chr19	41768013	42906
BST2	47.8886	63.7469	50.3133	20.038	chr19	17564433	-48050
BST2	47.8886	63.7469	50.3133	20.038	chr19	17561257	-44874
BST2	47.8886	63.7469	50.3133	20.038	chr19	17531394	-15011
BST2	47.8886	63.7469	50.3133	20.038	chr19	17517152	-769
BST2	47.8886	63.7469	50.3133	20.038	chr19	17516275	108
BST2	47.8886	63.7469	50.3133	20.038	chr19	17502441	13942
BST2	47.8886	63.7469	50.3133	20.038	chr19	17495068	21315
BST2	47.8886	63.7469	50.3133	20.038	chr19	17469452	46931
CCL20	44.4467	104.954	13.1937	31.0266	chr2	228670656	-7901
CCL20	44.4467	104.954	13.1937	31.0266	chr2	228678546	-11
CCL20	44.4467	104.954	13.1937	31.0266	chr2	228683122	4565
CCL20	44.4467	104.954	13.1937	31.0266	chr2	228699246	20689
CCL20	44.4467	104.954	13.1937	31.0266	chr2	228728190	49633
CCRL2	5.20385	2.4019	4.85871	4.64289	chr3	46427811	-20909
CCRL2	5.20385	2.4019	4.85871	4.64289	chr3	46447469	-1251
CCRL2	5.20385	2.4019	4.85871	4.64289	chr3	46448621	-99
CCRL2	5.20385	2.4019	4.85871	4.64289	chr3	46464223	15175
CCRL2	5.20385	2.4019	4.85871	4.64289	chr3	46465146	16098
CD14	29.2619	3.79298	10.4415	0.886822	chr5	140027222	-13968
CD14	29.2619	3.79298	10.4415	0.886822	chr5	140012978	31
CD14	29.2619	3.79298	10.4415	0.886822	chr5	140012345	664
CD14	29.2619	3.79298	10.4415	0.886822	chr5	139982817	30192
CD40	12.1507	31.8518	12.2004	22.2007	chr20	44750743	3838
CD55	20.3214	11.5872	19.5129	21.385	chr1	207483313	-11503
CD55	20.3214	11.5872	19.5129	21.385	chr1	207494714	-102
CD55	20.3214	11.5872	19.5129	21.385	chr1	207535451	40635
CD82	178.918	161.675	118.863	110.835	chr11	44587665	525
CD82	178.918	161.675	118.863	110.835	chr11	44590970	3830
CD82	178.918	161.675	118.863	110.835	chr11	44596293	9153
CDKN1A	121.817	274.508	125.7	562.801	chr6	36611085	-35373
CDKN1A	121.817	274.508	125.7	562.801	chr6	36617653	-28805
CDKN1A	121.817	274.508	125.7	562.801	chr6	36635024	-11434
CDKN1A	121.817	274.508	125.7	562.801	chr6	36646752	266
CDKN1A	121.817	274.508	125.7	562.801	chr6	36650638	4152
CDKN1A	121.817	274.508	125.7	562.801	chr6	36669409	22923
CDKN1A	121.817	274.508	125.7	562.801	chr6	36679787	33301
CDKN1A	121.817	274.508	125.7	562.801	chr6	36692554	46068
CDKN1A	121.817	274.508	125.7	562.801	chr6	36695389	48903
CSF1	288.347	64.5738	452.474	160.14	chr1	110414919	-38313
CSF1	288.347	64.5738	452.474	160.14	chr1	110416311	-36921
CSF1	288.347	64.5738	452.474	160.14	chr1	110420259	-32973
CSF1	288.347	64.5738	452.474	160.14	chr1	110435448	-17784
CSF1	288.347	64.5738	452.474	160.14	chr1	110437034	-16198
CSF1	288.347	64.5738	452.474	160.14	chr1	110444431	-8801
CSF1	288.347	64.5738	452.474	160.14	chr1	110453068	-164
CSF1	288.347	64.5738	452.474	160.14	chr1	110476563	23331
CSF1	288.347	64.5738	452.474	160.14	chr1	110490503	37271
CSF1	288.347	64.5738	452.474	160.14	chr1	110502834	49602
CSF3	1220.45	660.687	759.388	571.33	chr17	38136910	-34777
CSF3	1220.45	660.687	759.388	571.33	chr17	38171586	-101
CSF3	1220.45	660.687	759.388	571.33	chr17	38177906	6219
CSF3	1220.45	660.687	759.388	571.33	chr17	38182605	10918
CSF3	1220.45	660.687	759.388	571.33	chr17	38210847	39160
DCBLD2	48.7123	55.2883	35.8527	50.9709	chr3	98633224	-12692
EBI3	18.5399	16.8488	12.2212	16.3359	chr19	4180367	-49172
EBI3	18.5399	16.8488	12.2212	16.3359	chr19	4182611	-46928
EBI3	18.5399	16.8488	12.2212	16.3359	chr19	4208771	-20768
EBI3	18.5399	16.8488	12.2212	16.3359	chr19	4212498	-17041
EBI3	18.5399	16.8488	12.2212	16.3359	chr19	4229286	-253
EBI3	18.5399	16.8488	12.2212	16.3359	chr19	4229706	167
EBI3	18.5399	16.8488	12.2212	16.3359	chr19	4246934	17395
EDN1	4.73416	8.7402	4.96584	7.96157	chr6	12242282	-48246
EDN1	4.73416	8.7402	4.96584	7.96157	chr6	12266210	-24318
EDN1	4.73416	8.7402	4.96584	7.96157	chr6	12288164	-2364
EDN1	4.73416	8.7402	4.96584	7.96157	chr6	12290428	-100
EDN1	4.73416	8.7402	4.96584	7.96157	chr6	12314443	23915
EDN1	4.73416	8.7402	4.96584	7.96157	chr6	12324603	34075
EIF2AK2	5.28371	3.58017	4.49615	3.90932	chr2	37416927	-32738
EIF2AK2	5.28371	3.58017	4.49615	3.90932	chr2	37331072	43892
EMP3	416.087	437.178	546.89	715.337	chr19	48794630	-33998
EMP3	416.087	437.178	546.89	715.337	chr19	48824020	-4608
EMP3	416.087	437.178	546.89	715.337	chr19	48829336	708
EMP3	416.087	437.178	546.89	715.337	chr19	48836473	7845
EMP3	416.087	437.178	546.89	715.337	chr19	48846476	17848
EMP3	416.087	437.178	546.89	715.337	chr19	48857925	29297
EMP3	416.087	437.178	546.89	715.337	chr19	48866553	37925
EMP3	416.087	437.178	546.89	715.337	chr19	48867731	39103
EREG	11.5775	8.50371	6.07241	3.263	chr4	75186525	-44334
EREG	11.5775	8.50371	6.07241	3.263	chr4	75230846	-13
EREG	11.5775	8.50371	6.07241	3.263	chr4	75233587	2728
EREG	11.5775	8.50371	6.07241	3.263	chr4	75240312	9453
EREG	11.5775	8.50371	6.07241	3.263	chr4	75260693	29834
EREG	11.5775	8.50371	6.07241	3.263	chr4	75274559	43700
F3	35.3285	69.5709	91.0756	144.893	chr1	95045685	-38315
F3	35.3285	69.5709	91.0756	144.893	chr1	95008865	-1495
F3	35.3285	69.5709	91.0756	144.893	chr1	95007816	-446
F3	35.3285	69.5709	91.0756	144.893	chr1	94993504	13866
GCH1	6.40557	5.27436	8.91389	5.56582	chr14	55369986	-445
GCH1	6.40557	5.27436	8.91389	5.56582	chr14	55369000	541
GCH1	6.40557	5.27436	8.91389	5.56582	chr14	55348209	21332
GCH1	6.40557	5.27436	8.91389	5.56582	chr14	55337183	32358
GNA15	90.6635	66.518	55.0696	90.7364	chr19	3104242	-31948
GNA15	90.6635	66.518	55.0696	90.7364	chr19	3133459	-2731
GNA15	90.6635	66.518	55.0696	90.7364	chr19	3136931	741
GNA15	90.6635	66.518	55.0696	90.7364	chr19	3142154	5964
GNA15	90.6635	66.518	55.0696	90.7364	chr19	3155251	19061
GNA15	90.6635	66.518	55.0696	90.7364	chr19	3177213	41023
GNA15	90.6635	66.518	55.0696	90.7364	chr19	3185588	49398
GNAI3	35.0644	45.2518	31.5386	32.2659	chr1	110075019	-16166
GNAI3	35.0644	45.2518	31.5386	32.2659	chr1	110089719	-1466
HBEGF	148.798	124.199	75.6221	83.5641	chr5	139742930	-16743
HBEGF	148.798	124.199	75.6221	83.5641	chr5	139724777	1410
HBEGF	148.798	124.199	75.6221	83.5641	chr5	139702968	23219
HBEGF	148.798	124.199	75.6221	83.5641	chr5	139702253	23934
HBEGF	148.798	124.199	75.6221	83.5641	chr5	139697660	28527
HBEGF	148.798	124.199	75.6221	83.5641	chr5	139691835	34352
HBEGF	148.798	124.199	75.6221	83.5641	chr5	139682812	43375
HIF1A	43.039	34.2231	50.7824	40.7436	chr14	62120426	-41692
HIF1A	43.039	34.2231	50.7824	40.7436	chr14	62129564	-32554
HIF1A	43.039	34.2231	50.7824	40.7436	chr14	62135165	-26953
HIF1A	43.039	34.2231	50.7824	40.7436	chr14	62161872	-246
HIF1A	43.039	34.2231	50.7824	40.7436	chr14	62168876	6758
HIF1A	43.039	34.2231	50.7824	40.7436	chr14	62187622	25504
HIF1A	43.039	34.2231	50.7824	40.7436	chr14	62206475	44357
HRH1	16.2404	28.4659	11.2292	27.437	chr3	11138653	-40125
HRH1	16.2404	28.4659	11.2292	27.437	chr3	11243338	-24330
HRH1	16.2404	28.4659	11.2292	27.437	chr3	11253658	-14010
HRH1	16.2404	28.4659	11.2292	27.437	chr3	11254590	-13078
HRH1	16.2404	28.4659	11.2292	27.437	chr3	11288394	-5990
HRH1	16.2404	28.4659	11.2292	27.437	chr3	11178774	-4
HRH1	16.2404	28.4659	11.2292	27.437	chr3	11267779	111
HRH1	16.2404	28.4659	11.2292	27.437	chr3	11197296	1083
HRH1	16.2404	28.4659	11.2292	27.437	chr3	11278505	10837
HRH1	16.2404	28.4659	11.2292	27.437	chr3	11211441	15228
HRH1	16.2404	28.4659	11.2292	27.437	chr3	11313783	19399
HRH1	16.2404	28.4659	11.2292	27.437	chr3	11320797	26413
HRH1	16.2404	28.4659	11.2292	27.437	chr3	11227701	31488
HRH1	16.2404	28.4659	11.2292	27.437	chr3	11331066	36682
ICAM1	143.829	133.144	112.337	86.5529	chr19	10353018	-28498
ICAM1	143.829	133.144	112.337	86.5529	chr19	10363153	-18363
ICAM1	143.829	133.144	112.337	86.5529	chr19	10381757	241
ICAM1	143.829	133.144	112.337	86.5529	chr19	10400119	18603
IFITM1	40.0651	13.9691	25.2892	17.5904	chr11	314273	283
IFITM1	40.0651	13.9691	25.2892	17.5904	chr11	320836	6846
IFNAR1	8.93799	11.4386	9.12335	11.0589	chr21	34696884	-329
IFNGR2	56.9199	62.9811	39.4324	38.8366	chr21	34755489	-19712
IL15RA	13.4819	14.6743	18.317	20.4261	chr10	6019762	-226
IL15RA	13.4819	14.6743	18.317	20.4261	chr10	5986591	32945
IL18	5.57373	1.72455	7.30533	4.79566	chr11	112060067	-25228
IL18	5.57373	1.72455	7.30533	4.79566	chr11	112046420	-11581
IL18	5.57373	1.72455	7.30533	4.79566	chr11	112034881	-42
IL18	5.57373	1.72455	7.30533	4.79566	chr11	112028200	6639
IL1A	13.186	37.8784	4.0464	14.0444	chr2	113581944	-38974
IL1A	13.186	37.8784	4.0464	14.0444	chr2	113561722	-18752
IL1A	13.186	37.8784	4.0464	14.0444	chr2	113551962	-8992
IL1A	13.186	37.8784	4.0464	14.0444	chr2	113494657	48313
IL1B	695.045	890.869	48.8889	75.9071	chr2	113642924	-48569
IL1B	695.045	890.869	48.8889	75.9071	chr2	113637641	-43286
IL1B	695.045	890.869	48.8889	75.9071	chr2	113635291	-40936
IL1B	695.045	890.869	48.8889	75.9071	chr2	113597187	-2832
IL1B	695.045	890.869	48.8889	75.9071	chr2	113581944	12411
IL1B	695.045	890.869	48.8889	75.9071	chr2	113561722	32633
IL1B	695.045	890.869	48.8889	75.9071	chr2	113551962	42393
IL4R	43.9751	41.0876	40.8522	56.1393	chr16	27275560	-49690
IL4R	43.9751	41.0876	40.8522	56.1393	chr16	27298068	-27182
IL4R	43.9751	41.0876	40.8522	56.1393	chr16	27313953	-11297
IL4R	43.9751	41.0876	40.8522	56.1393	chr16	27338306	13056
IL6	109.77	158.493	31.8477	48.8856	chr7	22736537	-30228
IL6	109.77	158.493	31.8477	48.8856	chr7	22765945	-820
IL6	109.77	158.493	31.8477	48.8856	chr7	22772629	5864
IL8	174.197	392.697	16.5431	26.4732	chr4	74570399	-35875
IL8	174.197	392.697	16.5431	26.4732	chr4	74588933	-17341
IL8	174.197	392.697	16.5431	26.4732	chr4	74606241	-33
INHBA	3.27587	12.3941	4.26892	15.9988	chr7	41751399	-8694
INHBA	3.27587	12.3941	4.26892	15.9988	chr7	41744786	-2081
INHBA	3.27587	12.3941	4.26892	15.9988	chr7	41736179	6526
IRAK2	29.148	39.7999	28.4236	40.1945	chr3	10184619	-21943
IRAK2	29.148	39.7999	28.4236	40.1945	chr3	10206166	-396
IRAK2	29.148	39.7999	28.4236	40.1945	chr3	10215045	8483
IRAK2	29.148	39.7999	28.4236	40.1945	chr3	10215813	9251
IRAK2	29.148	39.7999	28.4236	40.1945	chr3	10231427	24865
IRAK2	29.148	39.7999	28.4236	40.1945	chr3	10233855	27293
IRAK2	29.148	39.7999	28.4236	40.1945	chr3	10234872	28310
IRAK2	29.148	39.7999	28.4236	40.1945	chr3	10240881	34319
IRAK2	29.148	39.7999	28.4236	40.1945	chr3	10247291	40729
IRF1	18.3436	8.59316	19.2664	12.0232	chr5	131862429	-35965
IRF1	18.3436	8.59316	19.2664	12.0232	chr5	131834187	-7723
IRF1	18.3436	8.59316	19.2664	12.0232	chr5	131832887	-6423
IRF1	18.3436	8.59316	19.2664	12.0232	chr5	131832167	-5703
IRF1	18.3436	8.59316	19.2664	12.0232	chr5	131826951	-487
IRF1	18.3436	8.59316	19.2664	12.0232	chr5	131807778	18686
IRF1	18.3436	8.59316	19.2664	12.0232	chr5	131802447	24017
IRF1	18.3436	8.59316	19.2664	12.0232	chr5	131794900	31564
IRF7	10.0077	12.2787	13.8212	15.2695	chr11	615482	245
ITGA5	90.4005	141.848	42.71	107.984	chr12	54822235	-9186
ITGA5	90.4005	141.848	42.71	107.984	chr12	54813417	-368
ITGA5	90.4005	141.848	42.71	107.984	chr12	54807324	5725
ITGB3	2.18424	6.60268	0.598468	12.4195	chr17	45283167	-48040
ITGB3	2.18424	6.60268	0.598468	12.4195	chr17	45317725	-13482
ITGB3	2.18424	6.60268	0.598468	12.4195	chr17	45343526	12319
ITGB3	2.18424	6.60268	0.598468	12.4195	chr17	45352908	21701
ITGB3	2.18424	6.60268	0.598468	12.4195	chr17	45356756	25549
KIF1B	5.66865	7.1747	5.81548	8.43388	chr1	10255772	-14991
KIF1B	5.66865	7.1747	5.81548	8.43388	chr1	10290861	20098
KLF6	17.6876	17.548	24.8848	48.3083	chr10	3867581	-40109
KLF6	17.6876	17.548	24.8848	48.3083	chr10	3852413	-24941
KLF6	17.6876	17.548	24.8848	48.3083	chr10	3848352	-20880
KLF6	17.6876	17.548	24.8848	48.3083	chr10	3806081	21391
KLF6	17.6876	17.548	24.8848	48.3083	chr10	3805318	22154
KLF6	17.6876	17.548	24.8848	48.3083	chr10	3800006	27466
KLF6	17.6876	17.548	24.8848	48.3083	chr10	3797498	29974
KLF6	17.6876	17.548	24.8848	48.3083	chr10	3782658	44814
LDLR	127.203	75.6251	76.6628	56.056	chr19	11163062	-36994
LDLR	127.203	75.6251	76.6628	56.056	chr19	11196228	-3828
LDLR	127.203	75.6251	76.6628	56.056	chr19	11202614	2558
LDLR	127.203	75.6251	76.6628	56.056	chr19	11205787	5731
LDLR	127.203	75.6251	76.6628	56.056	chr19	11236994	36938
LDLR	127.203	75.6251	76.6628	56.056	chr19	11249567	49511
LIF	51.0274	65.6146	44.6781	36.0068	chr22	30683147	-40352
LIF	51.0274	65.6146	44.6781	36.0068	chr22	30666937	-24142
LIF	51.0274	65.6146	44.6781	36.0068	chr22	30659262	-16467
LIF	51.0274	65.6146	44.6781	36.0068	chr22	30653760	-10965
LIF	51.0274	65.6146	44.6781	36.0068	chr22	30648722	-5927
LIF	51.0274	65.6146	44.6781	36.0068	chr22	30647166	-4371
LIF	51.0274	65.6146	44.6781	36.0068	chr22	30631887	10908
LIF	51.0274	65.6146	44.6781	36.0068	chr22	30622654	20141
LIF	51.0274	65.6146	44.6781	36.0068	chr22	30606628	36167
LIF	51.0274	65.6146	44.6781	36.0068	chr22	30603234	39561
LIF	51.0274	65.6146	44.6781	36.0068	chr22	30601860	40935
LYN	13.5214	11.3181	13.698	11.7998	chr8	56792118	-267
LYN	13.5214	11.3181	13.698	11.7998	chr8	56814332	21947
MET	15.9638	16.2337	10.2789	13.1768	chr7	116271126	-41332
MET	15.9638	16.2337	10.2789	13.1768	chr7	116293474	-18984
MET	15.9638	16.2337	10.2789	13.1768	chr7	116311999	-459
MET	15.9638	16.2337	10.2789	13.1768	chr7	116327039	14581
MET	15.9638	16.2337	10.2789	13.1768	chr7	116330080	17622
MET	15.9638	16.2337	10.2789	13.1768	chr7	116332838	20380
MET	15.9638	16.2337	10.2789	13.1768	chr7	116356866	44408
MMP14	315.51	445.729	175.432	512.629	chr14	23258542	-47250
MMP14	315.51	445.729	175.432	512.629	chr14	23294357	-11435
MMP14	315.51	445.729	175.432	512.629	chr14	23299437	-6355
MMP14	315.51	445.729	175.432	512.629	chr14	23320537	14745
MMP14	315.51	445.729	175.432	512.629	chr14	23340342	34550
MXD1	2.35895	5.2203	1.07438	2.05858	chr2	70141506	-696
MXD1	2.35895	5.2203	1.07438	2.05858	chr2	70173974	31772
MYC	66.9483	88.0177	104.534	112.429	chr8	128746414	-1900
MYC	66.9483	88.0177	104.534	112.429	chr8	128748489	175
MYC	66.9483	88.0177	104.534	112.429	chr8	128755388	7074
NAMPT	71.5425	67.7047	39.5736	42.6824	chr7	105965208	-39571
NAMPT	71.5425	67.7047	39.5736	42.6824	chr7	105925998	-361
NFKB1	31.9197	52.5354	30.184	34.4436	chr4	103399117	-23368
NFKB1	31.9197	52.5354	30.184	34.4436	chr4	103423253	768
NFKBIA	78.8678	63.9865	88.5774	50.7946	chr14	35888996	-15037
NFKBIA	78.8678	63.9865	88.5774	50.7946	chr14	35872860	1099
NFKBIA	78.8678	63.9865	88.5774	50.7946	chr14	35871880	2079
NFKBIA	78.8678	63.9865	88.5774	50.7946	chr14	35866754	7205
NFKBIA	78.8678	63.9865	88.5774	50.7946	chr14	35843848	30111
NFKBIA	78.8678	63.9865	88.5774	50.7946	chr14	35839295	34664
NFKBIA	78.8678	63.9865	88.5774	50.7946	chr14	35835431	38528
NFKBIA	78.8678	63.9865	88.5774	50.7946	chr14	35825635	48324
NLRP3	6.02938	7.04087	2.30978	4.71974	chr1	247553755	-25702
NLRP3	6.02938	7.04087	2.30978	4.71974	chr1	247570671	-8786
NLRP3	6.02938	7.04087	2.30978	4.71974	chr1	247578856	-601
NMI	8.26957	7.97751	8.16465	9.46517	chr2	152146491	-62
NMI	8.26957	7.97751	8.16465	9.46517	chr2	152117770	28659
OSMR	26.8222	30.8025	32.5876	28.8847	chr5	38806984	-39151
OSMR	26.8222	30.8025	32.5876	28.8847	chr5	38845856	-279
OSMR	26.8222	30.8025	32.5876	28.8847	chr5	38846844	709
OSMR	26.8222	30.8025	32.5876	28.8847	chr5	38854391	8256
OSMR	26.8222	30.8025	32.5876	28.8847	chr5	38872450	26315
P2RX4	23.7536	35.562	14.6062	22.8034	chr12	121608821	-38842
P2RX4	23.7536	35.562	14.6062	22.8034	chr12	121628551	-19112
P2RX4	23.7536	35.562	14.6062	22.8034	chr12	121648503	840
P2RX4	23.7536	35.562	14.6062	22.8034	chr12	121667996	20333
P2RY2	5.97458	15.5178	5.873	20.7285	chr11	72889224	-40119
P2RY2	5.97458	15.5178	5.873	20.7285	chr11	72897035	-32308
P2RY2	5.97458	15.5178	5.873	20.7285	chr11	72903529	-25814
P2RY2	5.97458	15.5178	5.873	20.7285	chr11	72906410	-22933
P2RY2	5.97458	15.5178	5.873	20.7285	chr11	72909863	-19480
P2RY2	5.97458	15.5178	5.873	20.7285	chr11	72929116	-227
P2RY2	5.97458	15.5178	5.873	20.7285	chr11	72948366	18865
P2RY2	5.97458	15.5178	5.873	20.7285	chr11	72953790	24289
P2RY2	5.97458	15.5178	5.873	20.7285	chr11	72960527	31026
P2RY2	5.97458	15.5178	5.873	20.7285	chr11	72968574	39073
P2RY2	5.97458	15.5178	5.873	20.7285	chr11	72974033	44532
P2RY2	5.97458	15.5178	5.873	20.7285	chr11	72975576	46075
PLAUR	449.334	426.396	279.459	295.645	chr19	44216114	-41613
PLAUR	449.334	426.396	279.459	295.645	chr19	44205575	-31074
PLAUR	449.334	426.396	279.459	295.645	chr19	44191314	-16813
PLAUR	449.334	426.396	279.459	295.645	chr19	44179696	-5195
PLAUR	449.334	426.396	279.459	295.645	chr19	44174307	194
PSEN1	11.9644	10.961	10.2064	16.7112	chr14	73602991	-151
PSEN1	11.9644	10.961	10.2064	16.7112	chr14	73603859	717
PTAFR	0.484232	0.31297	5.12861	3.36783	chr1	28562731	-42285
PTAFR	0.484232	0.31297	5.12861	3.36783	chr1	28523647	-3201
PTAFR	0.484232	0.31297	5.12861	3.36783	chr1	28462425	40758
PTAFR	0.484232	0.31297	5.12861	3.36783	chr1	28455876	47307
PTPRE	34.3622	21.6994	23.4733	25.0827	chr10	129799161	-46651
PTPRE	34.3622	21.6994	23.4733	25.0827	chr10	129810260	-35552
PTPRE	34.3622	21.6994	23.4733	25.0827	chr10	129688019	-17305
PTPRE	34.3622	21.6994	23.4733	25.0827	chr10	129835456	-10356
PTPRE	34.3622	21.6994	23.4733	25.0827	chr10	129704974	-350
PTPRE	34.3622	21.6994	23.4733	25.0827	chr10	129845828	16
PTPRE	34.3622	21.6994	23.4733	25.0827	chr10	129846859	1047
PTPRE	34.3622	21.6994	23.4733	25.0827	chr10	129707078	1754
PTPRE	34.3622	21.6994	23.4733	25.0827	chr10	129721493	16169
PTPRE	34.3622	21.6994	23.4733	25.0827	chr10	129863159	17347
PTPRE	34.3622	21.6994	23.4733	25.0827	chr10	129868034	22222
PTPRE	34.3622	21.6994	23.4733	25.0827	chr10	129738386	33062
PTPRE	34.3622	21.6994	23.4733	25.0827	chr10	129743732	38408
PVR	48.2287	91.319	54.5959	71.1226	chr19	45129431	-17666
PVR	48.2287	91.319	54.5959	71.1226	chr19	45142241	-4856
PVR	48.2287	91.319	54.5959	71.1226	chr19	45146889	-208
PVR	48.2287	91.319	54.5959	71.1226	chr19	45147859	762
PVR	48.2287	91.319	54.5959	71.1226	chr19	45152265	5168
PVR	48.2287	91.319	54.5959	71.1226	chr19	45180761	33664
PVR	48.2287	91.319	54.5959	71.1226	chr19	45188421	41324
PVR	48.2287	91.319	54.5959	71.1226	chr19	45189389	42292
PVR	48.2287	91.319	54.5959	71.1226	chr19	45195686	48589
RAF1	81.4712	74.7203	38.441	43.6494	chr3	12721185	-15486
RELA	81.3216	85.0694	70.8226	109.37	chr11	65479532	-49090
RELA	81.3216	85.0694	70.8226	109.37	chr11	65474045	-43603
RELA	81.3216	85.0694	70.8226	109.37	chr11	65431402	-960
RELA	81.3216	85.0694	70.8226	109.37	chr11	65405212	25230
RELA	81.3216	85.0694	70.8226	109.37	chr11	65382931	47511
RELA	81.3216	85.0694	70.8226	109.37	chr11	65381931	48511
RHOG	155.771	122.081	98.3612	122.028	chr11	3907200	-44988
RHOG	155.771	122.081	98.3612	122.028	chr11	3887118	-24906
RHOG	155.771	122.081	98.3612	122.028	chr11	3877387	-15175
RHOG	155.771	122.081	98.3612	122.028	chr11	3876478	-14266
RHOG	155.771	122.081	98.3612	122.028	chr11	3830389	31823
RHOG	155.771	122.081	98.3612	122.028	chr11	3829448	32764
RIPK2	10.8496	7.81064	9.08904	4.93235	chr8	90769494	-480
RIPK2	10.8496	7.81064	9.08904	4.93235	chr8	90770322	348
RIPK2	10.8496	7.81064	9.08904	4.93235	chr8	90817139	47165
SELS	43.0962	43.509	27.0914	40.7927	chr15	101835788	-18089
SELS	43.0962	43.509	27.0914	40.7927	chr15	101791127	26572
SEMA4D	15.3372	12.1265	18.5599	13.2203	chr9	92137512	-42902
SEMA4D	15.3372	12.1265	18.5599	13.2203	chr9	92134457	-39847
SEMA4D	15.3372	12.1265	18.5599	13.2203	chr9	92093000	1610
SEMA4D	15.3372	12.1265	18.5599	13.2203	chr9	92079745	14865
SEMA4D	15.3372	12.1265	18.5599	13.2203	chr9	92057974	36636
SERPINE1	326.651	2258.07	80.066	861.057	chr7	100721113	-49265
SERPINE1	326.651	2258.07	80.066	861.057	chr7	100728478	-41900
SERPINE1	326.651	2258.07	80.066	861.057	chr7	100729190	-41188
SERPINE1	326.651	2258.07	80.066	861.057	chr7	100743701	-26677
SERPINE1	326.651	2258.07	80.066	861.057	chr7	100752604	-17774
SERPINE1	326.651	2258.07	80.066	861.057	chr7	100757563	-12815
SERPINE1	326.651	2258.07	80.066	861.057	chr7	100760756	-9622
SERPINE1	326.651	2258.07	80.066	861.057	chr7	100769690	-688
SERPINE1	326.651	2258.07	80.066	861.057	chr7	100779020	8642
SERPINE1	326.651	2258.07	80.066	861.057	chr7	100780327	9949
SERPINE1	326.651	2258.07	80.066	861.057	chr7	100803334	32956
SLC11A2	13.6557	21.6197	18.733	14.6736	chr12	51450193	-29995
SLC11A2	13.6557	21.6197	18.733	14.6736	chr12	51441861	-21663
SLC11A2	13.6557	21.6197	18.733	14.6736	chr12	51418673	1525
SLC31A1	8.99286	8.67039	6.18021	6.45889	chr9	115984750	943
SLC7A1	40.2082	54.897	23.7068	26.081	chr13	30196163	-26339
SLC7A1	40.2082	54.897	23.7068	26.081	chr13	30157627	12197
SPHK1	29.8542	104.624	23.5294	81.3401	chr17	74349267	-31422
SPHK1	29.8542	104.624	23.5294	81.3401	chr17	74350142	-30547
SPHK1	29.8542	104.624	23.5294	81.3401	chr17	74366942	-13747
SPHK1	29.8542	104.624	23.5294	81.3401	chr17	74394983	13695
SPHK1	29.8542	104.624	23.5294	81.3401	chr17	74404823	23535
SRI	26.9442	50.6429	27.8951	25.1663	chr7	87884353	-28046
SRI	26.9442	50.6429	27.8951	25.1663	chr7	87856437	-130
SRI	26.9442	50.6429	27.8951	25.1663	chr7	87848379	1013
TAPBP	80.5826	71.9509	105.996	105.163	chr6	33291012	-9024
TAPBP	80.5826	71.9509	105.996	105.163	chr6	33288476	-6488
TAPBP	80.5826	71.9509	105.996	105.163	chr6	33280481	1507
TAPBP	80.5826	71.9509	105.996	105.163	chr6	33267060	14928
TAPBP	80.5826	71.9509	105.996	105.163	chr6	33257167	24821
TAPBP	80.5826	71.9509	105.996	105.163	chr6	33247744	34244
TIMP1	1326.22	5340.53	792.184	3037.82	chrX	47419947	-21742
TIMP1	1326.22	5340.53	792.184	3037.82	chrX	47441764	75
TNFSF9	4.30963	6.77799	2.19294	3.90164	chr19	6516887	-14122
TNFSF9	4.30963	6.77799	2.19294	3.90164	chr19	6580466	49457
TPBG	15.0114	15.9302	15.8011	17.054	chr6	83073330	408
TPBG	15.0114	15.9302	15.8011	17.054	chr6	83075337	1377
TPBG	15.0114	15.9302	15.8011	17.054	chr6	83106740	32780
TPBG	15.0114	15.9302	15.8011	17.054	chr6	83118773	44813
